# Supplementary material for: Ongoing Gaps in the Hepatitis C Care Cascade during the Direct-Acting Antiviral Era in a Large Retrospective Cohort in Canada: A Population-Based Study
Source: Viruses. 2024 Mar 1;16(3):389. doi: 10.3390/v16030389 (PMC10975766; doi:10.3390/v16030389)
Supplement: Supplementary file 1 [file viruses-16-00389-s001.zip]

Archive with 1 entries (1 files):
- viruses-2880543-supplementary.pdf
